# Supplementary material for: A Facile Graphene Conductive Polymer Paper Based Biosensor for Dopamine, TNF-α, and IL-6 Detection
Source: Sensors (Basel). 2023 Sep 27;23(19):8115. doi: 10.3390/s23198115 (PMC10575219; doi:10.3390/s23198115)
Supplement: Supplementary file 1 [file sensors-23-08115-s001.zip]

Archive with 1 entries (1 files):
- sensors-2598240-supplementary.pdf
